# Supplementary material for: Reducing the Risk of Healthcare Associated Infections from Legionella and Other Waterborne Pathogens Using a Water Management for Construction (WMC) Infection Control Risk Assessment (ICRA) Tool
Source: Infect Dis Rep. 2022 May 6;14(3):341–59. doi: 10.3390/idr14030039 (PMC9149880; doi:10.3390/idr14030039)
Supplement: Supplementary file 1 [file idr-14-00039-s001.zip]

Archive with 2 entries (2 files):
- WMC-ICRA Supplement S1 Rev2.pdf
- WMC-ICRA Supplement S2 Rev2.pdf
